# Supplementary material for: Expression Analysis of Lipocalin 2 (LCN2) in Reproductive and Non-Reproductive Tissues of Esr1-Deficient Mice
Source: Int J Mol Sci. 2023 May 25;24(11):9280. doi: 10.3390/ijms24119280 (PMC10252910; doi:10.3390/ijms24119280)
Supplement: Supplementary file 1 [file ijms-24-09280-s001.zip]

Archive with 1 entries (1 files):
- ijms-2396631-supplementary.pdf
